# Supplementary material for: Exploring the Anticancer Properties of 1,2,3-Triazole-Substituted Andrographolide Derivatives
Source: Pharmaceuticals (Basel). 2025 May 19;18(5):750. doi: 10.3390/ph18050750 (PMC12114840; doi:10.3390/ph18050750)
Supplement: Supplementary file 1 [file pharmaceuticals-18-00750-s001.zip]

Archive with 1 entries (1 files):
- pharmaceuticals-3620457-supplementary.pdf
